# Supplementary material for: Branched-Chain Amino Acids Can Predict Mortality in ICU Sepsis Patients
Source: Nutrients. 2021 Sep 3;13(9):3106. doi: 10.3390/nu13093106 (PMC8469152; doi:10.3390/nu13093106)
Supplement: Supplementary file 1 [file nutrients-13-03106-s001.zip]

Archive with 1 entries (1 files):
- nutrients-1350829-supplementary.pdf
